# Supplementary material for: T Follicular Helper Cells in Tertiary Lymphoid Structure Contribute to Renal Fibrosis by IL-21
Source: Int J Mol Sci. 2023 Aug 8;24(16):12535. doi: 10.3390/ijms241612535 (PMC10454845; doi:10.3390/ijms241612535)
Supplement: Supplementary file 1 [file ijms-24-12535-s001.zip]

Archive with 1 entries (1 files):
- ijms-2489055-supplementary.pdf
